# Supplementary material for: Removal of Lead by Merlinoite Prepared from Sugarcane Bagasse Ash and Kaolin: Synthesis, Isotherm, Kinetic, and Thermodynamic Studies
Source: Molecules. 2021 Dec 13;26(24):7550. doi: 10.3390/molecules26247550 (PMC8709325; doi:10.3390/molecules26247550)
Supplement: Supplementary file 1 [file molecules-26-07550-s001.zip]

Archive with 1 entries (1 files):
- molecules-1365650-supplementary.pdf
